# Supplementary material for: Analysing the Expression of Eight Clock Genes in Five Tissues From Fasting and Fed Sows
Source: Front Genet. 2018 Oct 18;9:475. doi: 10.3389/fgene.2018.00475 (PMC6201144; doi:10.3389/fgene.2018.00475)
Supplement: Supplementary file 1 [file Table_1.XLSX]

## Sheet: Hoja1
Supplementary file 1. Description of primers used in the RT-qPCR analysis of gene expression.
Gene	Type	Primer sequence
		Forward (5'> 3')	Reverse (5'> 3')
ARNT	Target	AGAGGCGTCGGGATAAGATG	GTGGCACCTCGTAACGTTTT
PER1	Target	ATCCACAGGTGACCTTCCAG	AGTCTTGGCCTTGAATGTGC
PER2	Target	GTCTCCCTGCCACCATTACT	TTCCAAGATGAGTCCACCCC
BHLHE40	Target	CAAGTGTACAAGTCGAGGCG	GCACTCGTTAATCCGGTCAC
NR1D1	Target	GGCCTCGGGTTTCCACTAT	GGTTACGATTGATGCGGACG
SIK1	Target	CTCCCTGCTCAGCTACAACT	AGGAGGTAATAGATGGCCGC
CRY2	Target	TGACGTGTTCCCAAGGCTAT	ATGCGAGTTCTCAGTCACCA
NPAS2	Target	CTCAGCTTCCAGGCCAAATG	TGTTCCCCTGCATCATCTGT
B2M	Reference	CCGAGCTCTCATTCCACCG	GGCGTGAGTAAACCTGAACC
TBP	Reference	CAGAATGATCAAACCGAGAATTGT	CTGCTCTGACTTTAGCACCTGTTAA
HPRT1	Reference	TCATTATGCCGAGGATTTGGA	CTCTTTCATCACATCTCGAGCAA
ACTB	Reference	CAAGGACCTCTACGCCAACAC	TGGAGGCGCGATGATCTT
