# Supplementary material for: Analysing the Expression of Eight Clock Genes in Five Tissues From Fasting and Fed Sows
Source: Front Genet. 2018 Oct 18;9:475. doi: 10.3389/fgene.2018.00475 (PMC6201144; doi:10.3389/fgene.2018.00475)
Supplement: Supplementary file 2 [file Table_2.XLSX]

## Sheet: Hoja1
Supplementary file 2. Housekeeping genes used as a reference in distinct RT-qPCR assays1.
	Reference gene
Assay	B2M	TBP	HPRT1	ACTB
Liver (T0/T2)	X	X	X
Duodenum (T0/T2)	X	X		X
Dorsal fat (T0/T2)	X		X	X
Muscle (T0/T2)	X		X	X
Hypothalamus (T0/T2)	X	X	X
1The selection of the reference genes in each assay was based on the stability of their expression in each specific tissue.
